# Supplementary material for: Soybean (Glycine max L.) Lipoxygenase 1 (LOX 1) Is Modulated by Nitric Oxide and Hydrogen Sulfide: An In Vitro Approach
Source: Int J Mol Sci. 2023 Apr 28;24(9):8001. doi: 10.3390/ijms24098001 (PMC10178856; doi:10.3390/ijms24098001)
Supplement: Supplementary file 1 [file ijms-24-08001-s001.zip]

Archive with 2 entries (2 files):
- Supplemental Video1_LOX.mp4
- Table S1 to S4.pdf
